# Supplementary material for: LncRNA RWDD3 Facilitates Leydig Cell Steroidogenesis by Regulating the miR-1388-5p/NPY1R/cAMP Pathway in Yanshan Cashmere Goats
Source: Animals (Basel). 2025 Jun 26;15(13):1884. doi: 10.3390/ani15131884 (PMC12248551; doi:10.3390/ani15131884)
Supplement: Supplementary file 1 [file animals-15-01884-s001.zip]

Archive with 22 entries (18 files):
- Table S1.xlsx
- Table S2.xlsx
- Table S3.xlsx
- Table S4.xlsx
- Table S5.xlsx
- Table S6.xlsx
- Western blot/
- Western blot/Figure 7C/
- Western blot/Figure 7C/Figure 7C.xlsx
- Western blot/Figure 7C/NPY1R.jpg
- Western blot/Figure 7C/β-actin.jpg
- Western blot/Figure 7H/
- Western blot/Figure 7H/17β-HSD.jpg
- Western blot/Figure 7H/3β-HSD.jpg
- Western blot/Figure 7H/CYP17A1.jpg
- Western blot/Figure 7H/Figure 7H.xlsx
- Western blot/Figure 7H/STAR.jpg
- Western blot/Figure 7H/β-actin.jpg
- Western blot/Figure 8E/
- Western blot/Figure 8E/Figure 8E.xlsx
- Western blot/Figure 8E/NPY1R.jpg
- Western blot/Figure 8E/β-actin.jpg
