# Supplementary material for: LncRNA RWDD3 Facilitates Leydig Cell Steroidogenesis by Regulating the miR-1388-5p/NPY1R/cAMP Pathway in Yanshan Cashmere Goats
Source: Animals (Basel). 2025 Jun 26;15(13):1884. doi: 10.3390/ani15131884 (PMC12248551; doi:10.3390/ani15131884)
Supplement: Supplementary file 1 [file animals-15-01884-s001.zip › Table S1.xlsx]

## Sheet: Sheet1
RNA sequence information
Name	Sequence (5’-3’)
si1-lncRWDD3	GUGCCAGUUUAAAGUAAAUTT
	AUUUACUUUAAACUGGCACTT
si2-lncRWDD3	GGCUACACGAAGCCAUUUATT
	UAAAUGGCUUCGUGUAGCCTT
si3-lncRWDD3	GAGGUGCACUAGUCAUUUATT
	UAAAUGACUAGUGCACCUCTT
chi-miR-1388-5p mimic	AGGACUGUCCAACCUGAGAAU
	UCUCAGGUUGGACAGUCCUUU
chi-miR-1388-5p inhibitor	AUUCUCAGGUUGGACAGUCCU
