# Supplementary material for: LncRNA RWDD3 Facilitates Leydig Cell Steroidogenesis by Regulating the miR-1388-5p/NPY1R/cAMP Pathway in Yanshan Cashmere Goats
Source: Animals (Basel). 2025 Jun 26;15(13):1884. doi: 10.3390/ani15131884 (PMC12248551; doi:10.3390/ani15131884)
Supplement: Supplementary file 1 [file animals-15-01884-s001.zip › Table S2.xlsx]

## Sheet: Sheet1
List of the primers used in RT-qPCR
Primer name	Sequence (5’-3’)	Amplicon size (bp)
TCONS_00023611	F: CTCATCAGCACCTCCCTCCTTTATG	112
	R: TGTCTCCTCCATCTCCTGCCTTG
TCONS_00104701	F: CCTCATAGTCCCGATGCCTTGTTC	96
	R: GGTGGAGTTGACTGGAAGGTTGAAG
TCONS_00140230	F: TTAAGAGGATCGGCTTCAGCAACG	117
	R: CAGGGCAGTGGTGGTTCAACAG
TCONS_00073231	F: GCAGAAGCAGACATGGCAGATAGG	148
	R: CGTGGAAAGGATGAAGGAAGACAGG
TCONS_00052475	F: ACCACTGAGCCACGAGGGAAG	114
	R: GCAGAGACAGCCATCCATGAACC
NPY1R	F: CCGATGTTCTCCCTCCACTG	111
	R: GCAGAGACAGCCATCCATGAACC
miR-1388-5p	F: CGCGAGGACTGTCCAACCT	65
	R: Universal Primer
miR-125b-5p	F: CGCGTCCCTGAGACCCTA	64
	R: Universal Primer
miR-34c-5p	F: CGCGAGGCAGTGTAGTTAGCT	67
	R: Universal Primer
miR-449a-5p	F: GCGCGTGGCAGTGTATTGTT	65
	R: Universal Primer
STAR	F: TTTGCCAATCACCTGCGC	176
	R: CCTGTCCCACCGTCCTCA
3β-HSD	F: AGTTCTCCAGAGTCAACCCAGTC	102
	R: CTTGGATGTTCGGGACCTTT
17β-HSD	F: CTGGACCTGCGAGGCTTGA	195
	R: TGCATTGTTGACCAGACCCC
CYP11A1	F: TATCACCAGTATTATCAGAAACCCA	164
	R: CGCAGGAGGCTGACGAAGT
CYP17A1	F: CCAGAAGCCTCCCATCCCT	156
	R: GGTGGTGTCCAATCATCACAGTAG
β-actin*	F: CCCTGGAGAAGAGCTACGAG	98
	R: CAGGAAGGAAGGCTGGAAGA
U6*	F: GCTTCGGCAGCACATATACTAAAAT	-
	R: Universal Primer
