# Supplementary material for: LncRNA RWDD3 Facilitates Leydig Cell Steroidogenesis by Regulating the miR-1388-5p/NPY1R/cAMP Pathway in Yanshan Cashmere Goats
Source: Animals (Basel). 2025 Jun 26;15(13):1884. doi: 10.3390/ani15131884 (PMC12248551; doi:10.3390/ani15131884)
Supplement: Supplementary file 1 [file animals-15-01884-s001.zip › Table S3.xlsx]

## Sheet: Sheet1
ID	T_readcount	C_readcount	log2FoldChange	pval	padj	significant
TCONS_00182629	948.342	5.00852	7.5855	1.94e-39	4.69e-35	TRUE
TCONS_00112824	0	2533.31	-14.071	1.52e-28	1.83e-24	TRUE
TCONS_00023867	7490.67	0	15.125	4.19e-28	3.37e-24	TRUE
TCONS_00157883	5990.82	0	14.803	5.23e-27	3.16e-23	TRUE
TCONS_00036367	2425.42	0	13.499	2.96e-26	1.43e-22	TRUE
TCONS_00194576	2479.59	0	13.53	2e-25	8.05e-22	TRUE
TCONS_00122210	2858.2	0	13.735	1.16e-24	4e-21	TRUE
TCONS_00174412	1525.38	0	12.83	1.01e-23	3.05e-20	TRUE
TCONS_00018500	1213.36	0	12.499	2.96e-23	7.94e-20	TRUE
TCONS_00202211	1.86046	300.095	-7.3445	3.54e-23	8.57e-20	TRUE
TCONS_00103983	1245.65	0	12.537	9.44e-23	2.08e-19	TRUE
TCONS_00060185	2799.93	0	13.706	1.47e-22	2.96e-19	TRUE
TCONS_00006325	1712.49	0	12.996	2.3e-22	4.28e-19	TRUE
TCONS_00080684	1198.97	0	12.482	3.47e-22	5.99e-19	TRUE
TCONS_00133257	1717.82	0	13.001	1.2e-21	1.89e-18	TRUE
TCONS_00213583	2805.39	0	13.708	1.25e-21	1.89e-18	TRUE
TCONS_00112731	2142.92	0	13.32	8.52e-21	1.21e-17	TRUE
TCONS_00141431	913.51	0	12.09	5.29e-20	7.11e-17	TRUE
TCONS_00123843	8102.3	1773.88	2.1914	7.5e-19	9.55e-16	TRUE
TCONS_00181871	0	2065.84	-13.777	1.12e-18	1.35e-15	TRUE
TCONS_00031805	475.858	0	11.149	1.32e-18	1.52e-15	TRUE
TCONS_00147556	766.596	0	11.837	1.4e-18	1.54e-15	TRUE
TCONS_00029473	829.6	0	11.951	1.77e-18	1.86e-15	TRUE
TCONS_00108416	4082.21	0	14.25	2.09e-18	2.1e-15	TRUE
TCONS_00187044	667.463	0	11.637	4.69e-18	4.52e-15	TRUE
TCONS_00210123	892.65	0	12.057	4.86e-18	4.52e-15	TRUE
TCONS_00186353	2163.01	0	13.333	1.54e-17	1.38e-14	TRUE
TCONS_00209661	2567.1	0	13.58	1.7e-17	1.46e-14	TRUE
TCONS_00133264	3639.21	0	14.084	5.49e-17	4.58e-14	TRUE
TCONS_00002863	1130.96	0	12.398	5.75e-17	4.63e-14	TRUE
TCONS_00124687	665.998	0	11.634	9.2e-17	7.18e-14	TRUE
TCONS_00015418	1310.2	0	12.61	9.57e-17	7.23e-14	TRUE
TCONS_00126178	380.482	0	10.827	1.44e-16	1.06e-13	TRUE
TCONS_00179904	991.118	0	12.208	1.62e-16	1.15e-13	TRUE
TCONS_00212637	1006.92	278.859	1.854	2.09e-16	1.45e-13	TRUE
TCONS_00032761	0	484.415	-11.684	2.42e-16	1.63e-13	TRUE
TCONS_00135938	0	351.935	-11.223	4.13e-16	2.63e-13	TRUE
XR_310887.3	1130.29	0	12.397	4.13e-16	2.63e-13	TRUE
TCONS_00002131	422.253	0	10.976	4.55e-16	2.81e-13	TRUE
TCONS_00185970	0	1085.73	-12.849	4.64e-16	2.81e-13	TRUE
TCONS_00124548	686.602	0	11.678	1.13e-15	6.67e-13	TRUE
TCONS_00205877	1173.03	0	12.451	2.53e-15	1.46e-12	TRUE
TCONS_00033000	326.303	0	10.605	2.68e-15	1.48e-12	TRUE
TCONS_00191896	257.645	0	10.264	2.69e-15	1.48e-12	TRUE
TCONS_00123616	553.608	0	11.367	3.25e-15	1.75e-12	TRUE
TCONS_00002567	1034.11	0	12.269	3.79e-15	1.93e-12	TRUE
TCONS_00042999	447.581	0	11.061	3.69e-15	1.93e-12	TRUE
TCONS_00148794	558.148	0	11.379	3.82e-15	1.93e-12	TRUE
TCONS_00180963	601.669	0	11.487	5.12e-15	2.53e-12	TRUE
TCONS_00054304	576.351	0	11.426	5.29e-15	2.56e-12	TRUE
TCONS_00140923	0	172.893	-10.198	5.82e-15	2.76e-12	TRUE
TCONS_00160706	1046.7	0	12.286	6.59e-15	3.06e-12	TRUE
TCONS_00089898	576.761	0	11.427	1.14e-14	5.22e-12	TRUE
TCONS_00140554	701.86	0	11.709	1.38e-14	6.19e-12	TRUE
TCONS_00011496	0	554.221	-11.879	1.57e-14	6.8e-12	TRUE
TCONS_00067095	17638.1	0	30	1.6e-14	6.8e-12	TRUE
TCONS_00067097	0	21297	-30	1.6e-14	6.8e-12	TRUE
TCONS_00143886	947.675	0	12.143	1.86e-14	7.62e-12	TRUE
TCONS_00182828	1613.93	0	12.911	1.83e-14	7.62e-12	TRUE
TCONS_00170400	944.301	0	12.138	1.98e-14	8e-12	TRUE
TCONS_00043042	16055	0	29.874	2.06e-14	8.17e-12	TRUE
TCONS_00210068	223.839	0	10.06	2.16e-14	8.4e-12	TRUE
TCONS_00092780	1117.99	0	12.381	2.61e-14	1e-11	TRUE
TCONS_00124901	338.414	0	10.657	2.95e-14	1.11e-11	TRUE
TCONS_00125225	0	141.49	-9.9084	2.97e-14	1.11e-11	TRUE
TCONS_00004154	286.062	0	10.415	3.55e-14	1.3e-11	TRUE
TCONS_00072657	0	750.348	-12.316	4.01e-14	1.45e-11	TRUE
TCONS_00001210	786.112	0	11.873	4.34e-14	1.54e-11	TRUE
TCONS_00202210	227.182	0	10.082	4.52e-14	1.58e-11	TRUE
TCONS_00156916	162.633	8.67218	4.2273	4.76e-14	1.64e-11	TRUE
TCONS_00081265	0	507.326	-11.751	5.06e-14	1.72e-11	TRUE
TCONS_00205652	0	139.215	-9.8857	6.3e-14	2.11e-11	TRUE
TCONS_00205138	10316.7	0	29.271	6.77e-14	2.24e-11	TRUE
TCONS_00081050	10118.3	0	29.24	7.18e-14	2.35e-11	TRUE
TCONS_00067094	10004.3	0	29.229	7.34e-14	2.37e-11	TRUE
TCONS_00195040	0	297.669	-10.982	8.66e-14	2.76e-11	TRUE
TCONS_00131967	764.159	0	11.832	1.15e-13	3.61e-11	TRUE
TCONS_00139920	0	128.154	-9.7665	1.28e-13	3.98e-11	TRUE
TCONS_00015716	11490.5	0	28.894	1.4e-13	4.3e-11	TRUE
TCONS_00209416	2056.14	0	13.26	1.51e-13	4.55e-11	TRUE
TCONS_00093945	750.191	0	11.805	1.59e-13	4.73e-11	TRUE
TCONS_00010170	207.878	0	9.9548	1.81e-13	5.24e-11	TRUE
TCONS_00118687	338.977	0	10.66	1.78e-13	5.24e-11	TRUE
TCONS_00182833	1989.43	0	13.213	1.82e-13	5.24e-11	TRUE
TCONS_00085415	1152.65	0	12.425	1.84e-13	5.24e-11	TRUE
TCONS_00036357	146.597	0	9.4497	2.01e-13	5.65e-11	TRUE
TCONS_00207683	0	7235.5	-28.672	2.15e-13	5.97e-11	TRUE
TCONS_00205964	0	6848.7	-28.592	2.51e-13	6.89e-11	TRUE
TCONS_00213943	0.236708	255.774	-9.8007	2.78e-13	7.54e-11	TRUE
TCONS_00148820	1577.49	0	12.878	2.84e-13	7.62e-11	TRUE
TCONS_00050033	0	1185.5	-12.976	2.97e-13	7.89e-11	TRUE
TCONS_00043449	5877.46	0	28.496	3.01e-13	7.9e-11	TRUE
TCONS_00057676	267.049	0	10.315	3.12e-13	8.1e-11	TRUE
TCONS_00124741	0	6722.69	-28.423	3.46e-13	8.9e-11	TRUE
TCONS_00118561	0	4838.41	-28.105	6.29e-13	1.6e-10	TRUE
TCONS_00054478	181.89	0	9.7615	7e-13	1.76e-10	TRUE
TCONS_00220487	191.725	0	9.8378	7.37e-13	1.84e-10	TRUE
TCONS_00060781	6485.59	0	27.954	8.36e-13	2.06e-10	TRUE
TCONS_00143049	3935.66	0	27.943	8.52e-13	2.08e-10	TRUE
TCONS_00196794	141.876	0	9.4023	8.67e-13	2.1e-10	TRUE
TCONS_00054729	844.042	0	11.976	9.4e-13	2.24e-10	TRUE
TCONS_00176436	0	4130.48	-27.888	9.45e-13	2.24e-10	TRUE
TCONS_00043451	3564.37	0	27.82	1.07e-12	2.52e-10	TRUE
TCONS_00090095	5327.68	0	27.729	1.27e-12	2.95e-10	TRUE
TCONS_00006853	791.545	0	11.883	1.31e-12	3.02e-10	TRUE
TCONS_00205657	0.236708	142.818	-8.9601	1.45e-12	3.3e-10	TRUE
TCONS_00050535	163.971	0	9.612	1.51e-12	3.38e-10	TRUE
TCONS_00133648	607.884	0	11.502	1.5e-12	3.38e-10	TRUE
TCONS_00110398	355.309	0	10.728	1.55e-12	3.43e-10	TRUE
TCONS_00018359	0	3382.11	-27.61	1.58e-12	3.47e-10	TRUE
TCONS_00205331	128.066	0	9.256	1.59e-12	3.47e-10	TRUE
TCONS_00182830	1905.69	0	13.151	1.7e-12	3.68e-10	TRUE
TCONS_00179417	414.313	0	10.949	2e-12	4.29e-10	TRUE
TCONS_00091152	119.867	0	9.1605	2.04e-12	4.33e-10	TRUE
TCONS_00116908	2621.26	0	27.39	2.37e-12	4.98e-10	TRUE
TCONS_00188267	5467.8	734.525	2.896	2.56e-12	5.34e-10	TRUE
TCONS_00186195	0	2740.61	-27.316	2.71e-12	5.6e-10	TRUE
TCONS_00015783	324.729	2.19351	7.188	3.05e-12	6.25e-10	TRUE
TCONS_00012522	186.626	0	9.7983	3.34e-12	6.79e-10	TRUE
TCONS_00151817	0	2423.02	-27.143	3.72e-12	7.49e-10	TRUE
TCONS_00044201	1941.65	0	13.178	3.86e-12	7.71e-10	TRUE
TCONS_00005132	555.142	0	11.371	4.05e-12	8.03e-10	TRUE
TCONS_00044883	0	2327.77	-27.088	4.1e-12	8.06e-10	TRUE
TCONS_00067224	3445.66	0	27.042	4.46e-12	8.7e-10	TRUE
TCONS_00010700	218.803	0.636618	8.2147	5.04e-12	9.74e-10	TRUE
TCONS_00032598	544.256	229.031	1.2502	5.81e-12	1.11e-09	TRUE
TCONS_00072862	932.899	0	12.12	5.85e-12	1.11e-09	TRUE
TCONS_00017778	287.936	0	10.424	6.09e-12	1.14e-09	TRUE
TCONS_00053380	994.321	0	12.212	6.08e-12	1.14e-09	TRUE
TCONS_00137024	1630.08	0	26.737	7.72e-12	1.44e-09	TRUE
TCONS_00136080	845.041	0	11.977	8.59e-12	1.59e-09	TRUE
TCONS_00063252	541.58	0	11.335	8.91e-12	1.63e-09	TRUE
TCONS_00023057	245.992	0	10.197	9.39e-12	1.71e-09	TRUE
TCONS_00058029	1912.93	6462.44	-1.7563	9.57e-12	1.73e-09	TRUE
TCONS_00075791	0	1640.53	-26.599	9.88e-12	1.77e-09	TRUE
TCONS_00055118	120.688	0	9.1707	1.15e-11	2.05e-09	TRUE
TCONS_00043948	0	153.726	-10.029	1.16e-11	2.05e-09	TRUE
TCONS_00028700	1322.46	0	26.453	1.28e-11	2.24e-09	TRUE
TCONS_00130673	278.735	0.412862	9.4158	1.31e-11	2.27e-09	TRUE
TCONS_00012329	2159.15	0	26.415	1.37e-11	2.36e-09	TRUE
TCONS_00147614	1232.77	0	26.358	1.51e-11	2.59e-09	TRUE
TCONS_00061074	191.733	0	9.838	1.55e-11	2.63e-09	TRUE
TCONS_00082613	277.024	0	10.368	1.55e-11	2.63e-09	TRUE
TCONS_00118231	0	1327.31	-26.302	1.67e-11	2.8e-09	TRUE
TCONS_00046512	928.038	0	12.112	1.76e-11	2.94e-09	TRUE
TCONS_00088928	420.381	0	10.97	1.82e-11	3.01e-09	TRUE
TCONS_00082378	1241.59	0	12.533	1.94e-11	3.19e-09	TRUE
TCONS_00013140	391.627	0	10.868	1.96e-11	3.21e-09	TRUE
TCONS_00182569	0	125.4	-9.735	2e-11	3.24e-09	TRUE
XR_001919157.1	1023.48	0	26.103	2.37e-11	3.82e-09	TRUE
TCONS_00066691	222.272	0	10.05	2.42e-11	3.88e-09	TRUE
TCONS_00066216	0	1130.54	-26.071	2.51e-11	3.97e-09	TRUE
TCONS_00196928	762.125	0	11.829	2.51e-11	3.97e-09	TRUE
TCONS_00219899	131.511	0	9.2942	2.93e-11	4.59e-09	TRUE
TCONS_00202742	0	1037.29	-25.955	3.06e-11	4.78e-09	TRUE
TCONS_00170253	942.767	0	12.135	3.2e-11	4.96e-09	TRUE
TCONS_00189942	264.732	0	10.303	3.37e-11	5.19e-09	TRUE
TCONS_00084363	67.8604	508.797	-2.9088	3.51e-11	5.37e-09	TRUE
TCONS_00110502	661.58	0	11.624	3.6e-11	5.47e-09	TRUE
TCONS_00000890	287.322	0	10.421	3.72e-11	5.63e-09	TRUE
TCONS_00126916	520.966	0	11.28	3.87e-11	5.81e-09	TRUE
TCONS_00126197	224.102	0	10.063	4.31e-11	6.43e-09	TRUE
TCONS_00233064	139.853	0	9.3831	4.6e-11	6.83e-09	TRUE
TCONS_00101330	758.292	0	25.692	4.83e-11	7.12e-09	TRUE
TCONS_00131965	885.07	0	12.044	5.7e-11	8.35e-09	TRUE
TCONS_00028061	87.0831	0	8.6981	5.9e-11	8.54e-09	TRUE
TCONS_00201194	157.883	0	9.5565	5.87e-11	8.54e-09	TRUE
TCONS_00095577	1219.86	0	12.507	6.17e-11	8.88e-09	TRUE
TCONS_00116131	0	768.59	-25.54	6.27e-11	8.97e-09	TRUE
TCONS_00193374	87.0892	0	8.6975	7.83e-11	1.11e-08	TRUE
TCONS_00055136	627.003	0	11.547	9.43e-11	1.33e-08	TRUE
TCONS_00194181	113.94	0.318309	8.125	9.99e-11	1.4e-08	TRUE
TCONS_00105932	123.848	0	9.2064	1.01e-10	1.41e-08	TRUE
TCONS_00087438	1082.58	0	12.335	1.1e-10	1.53e-08	TRUE
TCONS_00119274	900.615	0	12.069	1.18e-10	1.63e-08	TRUE
TCONS_00086816	264.366	0	10.301	1.19e-10	1.63e-08	TRUE
TCONS_00051910	662.635	0	11.627	1.29e-10	1.77e-08	TRUE
TCONS_00119945	326.361	0	10.605	1.3e-10	1.77e-08	TRUE
TCONS_00102261	0	254.327	-10.755	1.65e-10	2.23e-08	TRUE
TCONS_00167696	1043.35	67.6481	3.9477	1.7e-10	2.29e-08	TRUE
TCONS_00101503	5.47703	92.184	-4.0655	1.85e-10	2.48e-08	TRUE
TCONS_00013590	345.804	75.5355	2.1931	2.07e-10	2.75e-08	TRUE
TCONS_00066285	447.717	0	11.061	2.37e-10	3.11e-08	TRUE
TCONS_00094105	118.463	0	9.1432	2.67e-10	3.49e-08	TRUE
TCONS_00214226	201.498	0	9.9097	2.71e-10	3.52e-08	TRUE
TCONS_00036183	268.702	0	10.325	2.86e-10	3.69e-08	TRUE
TCONS_00070356	1639.35	517.248	1.6642	2.94e-10	3.78e-08	TRUE
TCONS_00080285	287.162	0	10.421	2.96e-10	3.79e-08	TRUE
TCONS_00157361	0	1222.34	-13.02	3.04e-10	3.87e-08	TRUE
TCONS_00202236	75.4174	0	8.4927	3.07e-10	3.88e-08	TRUE
TCONS_00012636	0.939883	297.891	-8.222	3.91e-10	4.92e-08	TRUE
TCONS_00191705	949.726	0	12.146	4.12e-10	5.16e-08	TRUE
TCONS_00079303	780.417	0	11.863	5.89e-10	7.34e-08	TRUE
TCONS_00174695	188.097	0	9.8103	5.98e-10	7.42e-08	TRUE
TCONS_00062976	420.55	0	10.97	6.59e-10	8.13e-08	TRUE
TCONS_00110868	189.649	0	9.821	7.67e-10	9.41e-08	TRUE
TCONS_00183672	298.599	0	10.476	8.12e-10	9.91e-08	TRUE
TCONS_00076558	89.1194	230.329	-1.3736	8.35e-10	1.01e-07	TRUE
TCONS_00169033	154.791	0	9.5292	9.14e-10	1.11e-07	TRUE
TCONS_00183701	82.3447	0	8.6168	9.45e-10	1.14e-07	TRUE
TCONS_00131535	2457.56	0	13.517	9.72e-10	1.16e-07	TRUE
TCONS_00088025	68.062	0	8.3442	1.16e-09	1.39e-07	TRUE
TCONS_00174664	0	132.644	-9.8167	1.22e-09	1.45e-07	TRUE
TCONS_00039142	170.196	0	9.6659	1.23e-09	1.45e-07	TRUE
TCONS_00087615	58.6047	0	8.1288	1.39e-09	1.64e-07	TRUE
TCONS_00094106	163.593	0	9.608	1.58e-09	1.85e-07	TRUE
TCONS_00179201	0	57.1198	-8.6023	1.59e-09	1.85e-07	TRUE
TCONS_00054312	67.3371	0	8.3276	1.67e-09	1.93e-07	TRUE
TCONS_00017703	247.321	0	10.205	1.88e-09	2.17e-07	TRUE
TCONS_00190375	0	65.8403	-8.8038	2.3e-09	2.64e-07	TRUE
TCONS_00035436	142.496	0	9.4099	3.21e-09	3.66e-07	TRUE
TCONS_00125625	3177.1	7975.96	-1.3281	3.23e-09	3.67e-07	TRUE
TCONS_00116900	193.15	0	9.848	3.65e-09	4.13e-07	TRUE
TCONS_00137397	127.333	0	9.246	3.71e-09	4.18e-07	TRUE
TCONS_00189262	292.952	1673.54	-2.5136	4.09e-09	4.58e-07	TRUE
TCONS_00093768	95.1642	0	8.828	5.58e-09	6.22e-07	TRUE
TCONS_00118235	949.585	0	12.146	6.39e-09	7.08e-07	TRUE
TCONS_00088952	0.576038	86.2121	-7.3305	6.51e-09	7.18e-07	TRUE
TCONS_00110246	283.377	0	10.401	6.55e-09	7.2e-07	TRUE
TCONS_00217622	102.531	14.3559	2.8264	7.61e-09	8.33e-07	TRUE
TCONS_00188403	557.128	0	11.376	7.81e-09	8.5e-07	TRUE
TCONS_00079775	133.742	0	9.3183	9.26e-09	1e-06	TRUE
TCONS_00008407	809.846	166.874	2.2779	9.77e-09	1.05e-06	TRUE
TCONS_00004152	98.3583	0	8.8756	1.07e-08	1.15e-06	TRUE
TCONS_00076071	47.4144	0	7.8199	1.08e-08	1.15e-06	TRUE
TCONS_00027628	337.422	0	10.653	1.09e-08	1.17e-06	TRUE
TCONS_00198634	234.676	0	10.129	1.21e-08	1.28e-06	TRUE
TCONS_00040181	5648.89	1716.03	1.7189	1.25e-08	1.32e-06	TRUE
TCONS_00134205	0.236708	50.8471	-7.469	1.36e-08	1.43e-06	TRUE
TCONS_00004150	50.9948	0	7.9262	1.37e-08	1.44e-06	TRUE
TCONS_00137204	1412.04	0	12.718	1.42e-08	1.48e-06	TRUE
TCONS_00209432	1794.4	0	13.064	1.69e-08	1.75e-06	TRUE
TCONS_00052376	189.699	0	9.8215	1.73e-08	1.78e-06	TRUE
TCONS_00130625	155.758	0	9.5383	1.77e-08	1.82e-06	TRUE
TCONS_00039452	41.2702	0	7.6228	1.86e-08	1.9e-06	TRUE
TCONS_00172432	265.138	0	10.305	1.92e-08	1.96e-06	TRUE
TCONS_00212790	226.794	0	10.079	1.96e-08	1.99e-06	TRUE
TCONS_00041320	62.7548	0	8.2278	2.16e-08	2.18e-06	TRUE
TCONS_00070996	3.29828	220.785	-6.0193	2.17e-08	2.19e-06	TRUE
TCONS_00164973	222.731	6.20623	5.1335	2.26e-08	2.27e-06	TRUE
TCONS_00200861	98.3329	0	8.873	2.32e-08	2.32e-06	TRUE
TCONS_00041427	91.3047	0.318309	7.8067	2.38e-08	2.37e-06	TRUE
TCONS_00054742	4357.9	532.558	3.0322	2.42e-08	2.4e-06	TRUE
TCONS_00124481	244.856	0	10.19	2.59e-08	2.55e-06	TRUE
TCONS_00003484	41.7039	0	7.639	2.62e-08	2.57e-06	TRUE
TCONS_00149358	0	1351.42	-13.165	2.63e-08	2.58e-06	TRUE
TCONS_00197385	1048.18	0	12.288	2.74e-08	2.67e-06	TRUE
TCONS_00100775	61.611	0	8.1993	2.88e-08	2.8e-06	TRUE
TCONS_00021295	89.6177	0	8.7414	2.92e-08	2.83e-06	TRUE
TCONS_00205717	497.495	46.5178	3.4133	3.23e-08	3.11e-06	TRUE
TCONS_00190054	189.47	0	9.8203	3.28e-08	3.15e-06	TRUE
TCONS_00116434	55.1335	0	8.0414	3.32e-08	3.18e-06	TRUE
TCONS_00092076	66.398	0	8.3092	3.46e-08	3.29e-06	TRUE
TCONS_00132127	96.7443	0	8.8496	3.7e-08	3.51e-06	TRUE
TCONS_00084700	59.1537	0	8.1387	3.77e-08	3.56e-06	TRUE
TCONS_00129089	23.1357	667.545	-4.8462	3.9e-08	3.66e-06	TRUE
TCONS_00211597	58.4502	0	8.1246	3.9e-08	3.66e-06	TRUE
TCONS_00104708	158.185	0	9.5601	3.93e-08	3.67e-06	TRUE
TCONS_00089613	133.448	0	9.315	4.1e-08	3.81e-06	TRUE
TCONS_00052681	136.715	0	9.3499	4.34e-08	4.02e-06	TRUE
TCONS_00116357	211.862	0	9.9819	4.5e-08	4.16e-06	TRUE
TCONS_00140666	123.004	0	9.1978	5.17e-08	4.75e-06	TRUE
TCONS_00179204	52.9812	0	7.9822	5.39e-08	4.94e-06	TRUE
TCONS_00191130	29.1076	571.568	-4.2979	5.44e-08	4.96e-06	TRUE
TCONS_00091776	60.8055	1650.3	-4.7624	5.66e-08	5.14e-06	TRUE
TCONS_00052256	1.18354	842.038	-9.4289	6.1e-08	5.53e-06	TRUE
TCONS_00117340	40.6807	0	7.6033	6.14e-08	5.54e-06	TRUE
TCONS_00018712	3218.82	674.881	2.2542	6.51e-08	5.85e-06	TRUE
TCONS_00051897	39.8447	0	7.5715	7.46e-08	6.68e-06	TRUE
TCONS_00053321	0	29.5905	-21.002	7.82e-08	6.96e-06	TRUE
TCONS_00130564	0	29.5905	-21.002	7.82e-08	6.96e-06	TRUE
TCONS_00129860	880.698	0	12.037	7.86e-08	6.96e-06	TRUE
TCONS_00054754	136.565	0	9.3479	7.9e-08	6.98e-06	TRUE
TCONS_00196364	116.608	0	9.1209	8.33e-08	7.33e-06	TRUE
XR_001296945.2	0	28.3402	-20.939	8.56e-08	7.5e-06	TRUE
TCONS_00076556	0.471679	49.1712	-6.5699	8.66e-08	7.56e-06	TRUE
TCONS_00205096	0	27.9234	-20.922	8.79e-08	7.64e-06	TRUE
TCONS_00181739	0	791.119	-12.392	8.85e-08	7.67e-06	TRUE
TCONS_00049839	0	27.6618	-20.906	8.98e-08	7.72e-06	TRUE
TCONS_00095907	0	27.6618	-20.906	8.98e-08	7.72e-06	TRUE
TCONS_00031806	227.689	0	10.086	1.04e-07	8.89e-06	TRUE
TCONS_00133285	150.952	0	9.4929	1.28e-07	1.09e-05	TRUE
TCONS_00102125	390.918	961.591	-1.298	1.38e-07	1.18e-05	TRUE
TCONS_00006850	959.067	0	12.16	1.45e-07	1.23e-05	TRUE
TCONS_00027556	58.818	0	8.1341	1.46e-07	1.24e-05	TRUE
TCONS_00115568	127.719	0	9.2505	1.49e-07	1.25e-05	TRUE
TCONS_00118182	0	363.473	-11.27	1.61e-07	1.35e-05	TRUE
TCONS_00134015	154.741	0	9.5282	1.72e-07	1.44e-05	TRUE
TCONS_00155674	0.939883	156.086	-7.2956	1.77e-07	1.48e-05	TRUE
TCONS_00118977	307.835	0	10.521	1.8e-07	1.5e-05	TRUE
TCONS_00189567	155.879	679.907	-2.1278	1.86e-07	1.54e-05	TRUE
TCONS_00063981	372.506	94.5733	1.9765	1.89e-07	1.56e-05	TRUE
TCONS_00126181	558.875	0	11.381	1.96e-07	1.61e-05	TRUE
XR_001297456.2	0	52.7484	-8.4846	1.98e-07	1.62e-05	TRUE
TCONS_00172020	126.062	0	9.232	2.14e-07	1.74e-05	TRUE
TCONS_00119989	63.3037	200.861	-1.6628	2.19e-07	1.78e-05	TRUE
TCONS_00171736	0	533.686	-11.824	2.22e-07	1.8e-05	TRUE
TCONS_00113331	100.67	0	8.9087	2.27e-07	1.84e-05	TRUE
TCONS_00001181	102.06	0	8.9286	2.52e-07	2.03e-05	TRUE
TCONS_00235955	181.148	20.1958	3.1726	2.54e-07	2.04e-05	TRUE
TCONS_00042516	534.363	223.773	1.2532	2.63e-07	2.11e-05	TRUE
TCONS_00171843	358.41	0	10.74	2.69e-07	2.15e-05	TRUE
TCONS_00202906	141.29	0	9.3976	2.77e-07	2.2e-05	TRUE
TCONS_00175626	294.093	920.537	-1.6465	2.86e-07	2.27e-05	TRUE
XR_001917771.1	929.201	2276.7	-1.2937	3.13e-07	2.46e-05	TRUE
TCONS_00017405	859.032	1891.86	-1.139	3.32e-07	2.61e-05	TRUE
TCONS_00047435	45.5866	0	7.7659	3.37e-07	2.63e-05	TRUE
TCONS_00031187	64.9836	0	8.278	3.44e-07	2.68e-05	TRUE
TCONS_00101834	93.9302	0	8.8069	3.58e-07	2.78e-05	TRUE
TCONS_00113838	0	673.658	-12.16	3.58e-07	2.78e-05	TRUE
TCONS_00139013	66.7995	0	8.3172	3.62e-07	2.8e-05	TRUE
TCONS_00211590	354.721	0	10.725	3.73e-07	2.87e-05	TRUE
TCONS_00167785	39.048	0	7.5392	3.99e-07	3.06e-05	TRUE
TCONS_00193779	790.811	2.06431	8.6098	3.99e-07	3.06e-05	TRUE
TCONS_00041409	87.0314	0	8.6987	4.18e-07	3.19e-05	TRUE
TCONS_00081266	54.5813	457.921	-3.0666	4.24e-07	3.22e-05	TRUE
TCONS_00110794	248.723	0	10.213	4.61e-07	3.5e-05	TRUE
TCONS_00061840	2898.58	6749.05	-1.2194	4.78e-07	3.61e-05	TRUE
TCONS_00135007	142.885	0	9.4132	4.82e-07	3.63e-05	TRUE
TCONS_00035739	173.361	0	9.6916	4.95e-07	3.72e-05	TRUE
TCONS_00095363	75.094	0.954927	6.1347	5.62e-07	4.2e-05	TRUE
TCONS_00096250	553.619	2.51182	7.7687	5.94e-07	4.43e-05	TRUE
TCONS_00216399	36.1166	0.416767	6.468	6.08e-07	4.52e-05	TRUE
TCONS_00183207	0	1836.82	-13.607	6.21e-07	4.61e-05	TRUE
TCONS_00172491	0	235.676	-10.645	6.63e-07	4.9e-05	TRUE
TCONS_00058924	149.178	0	9.4759	6.65e-07	4.91e-05	TRUE
TCONS_00219420	1120.39	93.4163	3.5863	7.49e-07	5.51e-05	TRUE
TCONS_00048175	42.9734	399.107	-3.2157	7.87e-07	5.76e-05	TRUE
XR_001296907.2	0	44.9524	-8.2533	8.28e-07	6.05e-05	TRUE
TCONS_00049796	64.0314	760.691	-3.5714	8.46e-07	6.16e-05	TRUE
TCONS_00122320	1763.86	405.495	2.1209	8.51e-07	6.18e-05	TRUE
TCONS_00089286	429.278	0	11	9.13e-07	6.61e-05	TRUE
TCONS_00175281	111.964	488.044	-2.1234	9.52e-07	6.87e-05	TRUE
TCONS_00197576	110.535	14.7956	2.884	9.8e-07	7.05e-05	TRUE
TCONS_00139277	62.7865	345.915	-2.4619	1.06e-06	7.62e-05	TRUE
XR_001917626.1	42.9074	0	7.68	1.07e-06	7.66e-05	TRUE
TCONS_00162301	205.969	618.621	-1.5853	1.12e-06	8e-05	TRUE
TCONS_00216057	35.6907	0	7.4133	1.12e-06	8e-05	TRUE
TCONS_00122211	106.246	0	8.9865	1.15e-06	8.12e-05	TRUE
TCONS_00007651	70.6723	0	8.3983	1.15e-06	8.16e-05	TRUE
TCONS_00230074	652.185	3319.64	-2.3477	1.19e-06	8.39e-05	TRUE
TCONS_00017097	35.0073	0	7.3869	1.25e-06	8.78e-05	TRUE
TCONS_00141118	127.668	0	9.2509	1.35e-06	9.43e-05	TRUE
TCONS_00226206	112.005	0	9.0623	1.43e-06	9.94e-05	TRUE
TCONS_00059629	83.2439	0	8.6337	1.45e-06	0.0001004	TRUE
TCONS_00013192	0	49.388	-8.3924	1.45e-06	0.00010074	TRUE
TCONS_00235455	0	39.5886	-8.0703	1.46e-06	0.00010104	TRUE
TCONS_00149926	60.4874	0	8.1732	1.5e-06	0.00010333	TRUE
XR_001918653.1	41.5329	0	7.6285	1.54e-06	0.00010596	TRUE
TCONS_00105659	36.7964	0	7.4584	1.56e-06	0.0001069	TRUE
TCONS_00129201	475.579	1236.64	-1.3785	1.59e-06	0.00010883	TRUE
TCONS_00197318	165.834	0	9.6285	1.64e-06	0.00011165	TRUE
TCONS_00053529	275.043	0	10.358	1.64e-06	0.00011171	TRUE
TCONS_00228859	39.7668	0	7.569	1.7e-06	0.00011541	TRUE
TCONS_00121160	0	48.1936	-8.354	1.82e-06	0.00012314	TRUE
TCONS_00085886	99.0712	0	8.8839	1.88e-06	0.00012632	TRUE
TCONS_00103183	36.4248	0	7.4381	1.93e-06	0.0001297	TRUE
TCONS_00043157	63.9071	0.954927	5.9078	2.05e-06	0.00013751	TRUE
TCONS_00214224	0	523.221	-11.796	2.06e-06	0.00013751	TRUE
TCONS_00058917	0	419.638	-11.478	2.09e-06	0.00013891	TRUE
TCONS_00121882	19.7951	0	6.561	2.15e-06	0.00014258	TRUE
TCONS_00170167	973.106	4625.08	-2.2487	2.15e-06	0.00014272	TRUE
TCONS_00169897	28.0647	0	7.0618	2.2e-06	0.00014504	TRUE
TCONS_00207695	177.275	0	9.7238	2.22e-06	0.0001465	TRUE
TCONS_00195928	156.204	0	9.5417	2.3e-06	0.00015104	TRUE
TCONS_00015782	0	159.761	-10.084	2.37e-06	0.00015541	TRUE
TCONS_00037441	205.512	18.2602	3.4903	2.4e-06	0.00015679	TRUE
TCONS_00197883	58.024	0	8.1129	2.43e-06	0.00015819	TRUE
TCONS_00200193	73.9658	0	8.4636	2.44e-06	0.0001583	TRUE
TCONS_00181411	49.0501	0	7.8684	2.47e-06	0.00016042	TRUE
TCONS_00069490	35.9856	0	7.4266	2.53e-06	0.00016344	TRUE
TCONS_00178526	109.327	0	9.0277	2.61e-06	0.00016843	TRUE
TCONS_00064184	54.4319	0	8.0195	2.7e-06	0.00017371	TRUE
TCONS_00031164	83.1672	0	8.6334	2.77e-06	0.00017753	TRUE
TCONS_00038604	21.8539	0	6.7027	2.79e-06	0.00017877	TRUE
TCONS_00209673	919.779	0	12.1	2.81e-06	0.000179	TRUE
TCONS_00209706	41.3006	0.318309	6.6595	2.82e-06	0.000179	TRUE
XR_001919808.1	24.5219	0	6.8692	2.82e-06	0.000179	TRUE
TCONS_00222649	0	34.3306	-7.8686	2.83e-06	0.0001794	TRUE
TCONS_00135314	593.135	84.709	2.8098	3.09e-06	0.00019498	TRUE
TCONS_00056866	727.405	0	11.761	3.12e-06	0.00019673	TRUE
XR_001919942.1	0.469941	115.348	-7.8384	3.16e-06	0.00019842	TRUE
TCONS_00116861	2994.55	733.859	2.0293	3.18e-06	0.00019919	TRUE
TCONS_00089103	46.715	0	7.8014	3.21e-06	0.00020074	TRUE
TCONS_00065337	0	55.5963	-8.5623	3.33e-06	0.00020754	TRUE
TCONS_00033905	41.8651	0	7.6444	3.36e-06	0.0002091	TRUE
TCONS_00119549	41.7898	0	7.639	3.6e-06	0.00022318	TRUE
TCONS_00058176	105.415	0.954927	6.6567	3.66e-06	0.00022655	TRUE
TCONS_00067269	497.228	125.373	1.9904	3.7e-06	0.00022833	TRUE
XR_310002.3	724.404	4698.05	-2.6971	3.71e-06	0.00022853	TRUE
TCONS_00122323	450.33	7.05771	6.0115	3.75e-06	0.00023035	TRUE
TCONS_00039785	84.4301	0	8.6549	3.84e-06	0.00023512	TRUE
TCONS_00113046	507.551	0	11.242	4.16e-06	0.00025382	TRUE
TCONS_00123353	340.509	2.22816	7.1958	4.18e-06	0.00025475	TRUE
TCONS_00100663	24.9146	0	6.8894	5.02e-06	0.00030477	TRUE
TCONS_00033511	78.0687	8.97146	3.1364	5.15e-06	0.0003118	TRUE
TCONS_00094622	154.039	0	9.522	5.31e-06	0.00032073	TRUE
TCONS_00165885	23.3372	0	6.8013	5.37e-06	0.0003236	TRUE
TCONS_00042993	586.117	76.88	2.9332	5.85e-06	0.00035201	TRUE
TCONS_00005834	3392.08	832.484	2.0266	5.93e-06	0.00035582	TRUE
TCONS_00169320	224.078	1.66707	7.115	6.11e-06	0.00036552	TRUE
TCONS_00155676	141.105	41.3755	1.7724	6.25e-06	0.00037336	TRUE
TCONS_00234175	33.9307	86.3129	-1.343	6.33e-06	0.00037715	TRUE
TCONS_00122709	66.0929	0.412862	7.3409	6.66e-06	0.00039553	TRUE
TCONS_00155223	12.8855	149.496	-3.5451	7.02e-06	0.00041606	TRUE
TCONS_00184215	0	28.6938	-7.6102	7.09e-06	0.00041912	TRUE
TCONS_00131258	109.705	0	9.0326	7.49e-06	0.00044168	TRUE
XR_310863.3	147.754	0	9.4609	7.86e-06	0.0004624	TRUE
TCONS_00151053	6860.88	655.923	3.3864	8.1e-06	0.00047547	TRUE
TCONS_00096552	97.4548	0	8.8606	8.18e-06	0.00047913	TRUE
TCONS_00197217	298.963	48.3085	2.6262	8.27e-06	0.00048315	TRUE
TCONS_00115199	31.8852	0	7.2522	8.31e-06	0.00048424	TRUE
TCONS_00032696	45.8501	162.12	-1.8234	8.6e-06	0.00049946	TRUE
TCONS_00093804	36.0815	0	7.43	8.61e-06	0.00049946	TRUE
TCONS_00057905	40.4616	0	7.5902	8.95e-06	0.00051782	TRUE
TCONS_00056666	79.5848	0	8.5697	9.03e-06	0.00052103	TRUE
TCONS_00075792	5.47356	235.74	-5.4268	9.4e-06	0.00054022	TRUE
TCONS_00183198	70.8275	0	8.4004	9.41e-06	0.00054022	TRUE
TCONS_00195289	67.7833	0	8.3385	9.81e-06	0.00056203	TRUE
TCONS_00046910	206.893	0	9.9471	1e-05	0.00057155	TRUE
TCONS_00193777	17.1685	2184.99	-6.9868	1.01e-05	0.00057704	TRUE
TCONS_00050294	0	308.41	-11.033	1.02e-05	0.00058072	TRUE
XR_001918761.1	106.509	293.276	-1.4663	1.06e-05	0.00060261	TRUE
TCONS_00140230	6.76493	216.471	-4.9973	1.07e-05	0.00060367	TRUE
TCONS_00073601	45.8481	232.201	-2.3433	1.08e-05	0.00060775	TRUE
TCONS_00118562	5.40433	6509.95	-10.227	1.13e-05	0.00063454	TRUE
TCONS_00121880	23.2728	0	6.7972	1.23e-05	0.0006889	TRUE
TCONS_00048410	2890.67	800.087	1.8529	1.26e-05	0.00070588	TRUE
TCONS_00013887	219.421	0	10.032	1.28e-05	0.00071413	TRUE
TCONS_00131960	19.0709	0	6.5055	1.31e-05	0.0007302	TRUE
TCONS_00031185	93.5475	0	8.8027	1.46e-05	0.00081192	TRUE
TCONS_00093571	227.394	479.358	-1.0748	1.49e-05	0.00082831	TRUE
TCONS_00000607	44.9322	0	7.7447	1.52e-05	0.00084285	TRUE
TCONS_00172247	92.2933	0	8.7832	1.53e-05	0.00084487	TRUE
TCONS_00113282	15.7507	0	6.2347	1.57e-05	0.00086737	TRUE
TCONS_00006790	3.48769	31.2879	-3.1799	1.61e-05	0.00088294	TRUE
TCONS_00121421	55.7565	0	8.0555	1.6e-05	0.00088294	TRUE
TCONS_00200875	122.699	0.318309	8.2324	1.67e-05	0.00091563	TRUE
TCONS_00117810	114.628	0	9.095	1.71e-05	0.00093447	TRUE
TCONS_00139276	45.5379	0	7.7641	1.73e-05	0.00094421	TRUE
TCONS_00185539	24.1313	0	6.851	1.73e-05	0.00094421	TRUE
TCONS_00008777	2790.9	318.176	3.1329	1.83e-05	0.00099444	TRUE
TCONS_00084133	1334.08	298.603	2.1586	1.84e-05	0.00099444	TRUE
TCONS_00126938	730.638	258.637	1.4986	1.84e-05	0.00099444	TRUE
TCONS_00125601	45.3172	0	7.7558	1.86e-05	0.0010013	TRUE
TCONS_00128392	37.3325	0	7.474	1.87e-05	0.0010062	TRUE
TCONS_00136176	117.383	0	9.1288	1.92e-05	0.0010324	TRUE
TCONS_00000656	391.943	0	10.869	1.93e-05	0.0010363	TRUE
TCONS_00163339	25.1101	66.775	-1.4199	1.95e-05	0.0010445	TRUE
TCONS_00201443	72.3211	0	8.4315	1.97e-05	0.001049	TRUE
TCONS_00193046	952.009	10.2017	6.5443	2.01e-05	0.0010697	TRUE
TCONS_00081350	0.236708	378.788	-10.368	2.02e-05	0.0010721	TRUE
TCONS_00073231	714.828	3033.87	-2.0856	2.08e-05	0.0011003	TRUE
TCONS_00127669	159.256	0	9.5697	2.08e-05	0.0011003	TRUE
TCONS_00114812	0	20.2042	-7.0974	2.11e-05	0.0011138	TRUE
TCONS_00013190	27.8924	164.688	-2.5517	2.25e-05	0.0011782	TRUE
TCONS_00121631	1698.71	357.861	2.2467	2.24e-05	0.0011782	TRUE
TCONS_00189656	351.209	26.3516	3.7304	2.25e-05	0.0011782	TRUE
TCONS_00195963	148.992	31.7774	2.2217	2.49e-05	0.0013055	TRUE
TCONS_00044086	161.085	30.7279	2.3849	2.53e-05	0.0013215	TRUE
TCONS_00099236	2618.17	739.561	1.8239	2.61e-05	0.001356	TRUE
TCONS_00218615	737.025	0	11.78	2.6e-05	0.001356	TRUE
TCONS_00194505	77.3474	1.27324	5.8119	2.9e-05	0.0015057	TRUE
TCONS_00100797	21.3655	0	6.6741	2.94e-05	0.0015169	TRUE
TCONS_00057071	1492.88	221.891	2.7509	2.97e-05	0.0015326	TRUE
TCONS_00176172	2774.39	1.66707	10.718	3.17e-05	0.0016299	TRUE
TCONS_00149493	19875.7	491.446	5.3376	3.19e-05	0.0016357	TRUE
TCONS_00009938	443.517	0.416767	10.085	3.26e-05	0.0016686	TRUE
TCONS_00005143	1575.22	288.806	2.4472	3.32e-05	0.0016956	TRUE
TCONS_00031987	670.944	195.822	1.7747	3.37e-05	0.0017196	TRUE
TCONS_00166511	26.1382	0	6.9657	3.55e-05	0.0018089	TRUE
TCONS_00076728	1586.59	75.1118	4.4005	3.59e-05	0.0018246	TRUE
TCONS_00137997	124.491	0	9.2139	3.62e-05	0.0018359	TRUE
TCONS_00212438	492.325	140.36	1.812	3.66e-05	0.0018494	TRUE
TCONS_00008003	176.14	2.32662	6.1963	3.69e-05	0.0018644	TRUE
TCONS_00103078	29.6698	0	7.1481	3.76e-05	0.001896	TRUE
TCONS_00042658	487.014	214.909	1.1782	3.78e-05	0.0018999	TRUE
TCONS_00196106	1462.59	336.716	2.1192	3.85e-05	0.0019304	TRUE
TCONS_00204425	102.71	0	8.936	3.92e-05	0.0019622	TRUE
TCONS_00150470	385.575	90.8893	2.0859	3.97e-05	0.0019816	TRUE
TCONS_00127047	5372.95	19715.9	-1.8756	4.07e-05	0.0020302	TRUE
TCONS_00122821	41.0503	0.416767	6.654	4.29e-05	0.0021329	TRUE
TCONS_00137025	1182.36	4.13802	8.1365	4.63e-05	0.0022967	TRUE
TCONS_00179859	21.5805	0	6.6845	4.68e-05	0.0023196	TRUE
TCONS_00173949	25.2865	0	6.9108	4.76e-05	0.0023538	TRUE
TCONS_00117590	9035.65	1946.62	2.2148	4.98e-05	0.0024562	TRUE
TCONS_00200573	2.69946	46.5926	-4.0767	5.07e-05	0.0024965	TRUE
TCONS_00179656	78.3024	0	8.5458	5.09e-05	0.0024994	TRUE
TCONS_00156973	22.3299	0	6.7381	5.54e-05	0.0027157	TRUE
TCONS_00050013	63.7683	0	8.2498	5.62e-05	0.0027451	TRUE
TCONS_00143867	15179.9	292.725	5.6966	5.61e-05	0.0027451	TRUE
TCONS_00010717	2392.55	497.999	2.2646	5.85e-05	0.0028518	TRUE
TCONS_00197218	377.996	74.7588	2.338	6.16e-05	0.0029962	TRUE
TCONS_00000655	493.131	0	11.2	6.3e-05	0.0030603	TRUE
TCONS_00071287	10.9903	547.182	-5.6412	6.51e-05	0.0031555	TRUE
TCONS_00175864	200.254	70.435	1.5125	6.57e-05	0.0031782	TRUE
TCONS_00023315	1129.42	164.955	2.7736	6.62e-05	0.0031934	TRUE
TCONS_00163000	415.277	1622.14	-1.965	6.71e-05	0.0032329	TRUE
TCONS_00197804	54.9049	0	8.0343	6.74e-05	0.0032415	TRUE
TCONS_00066238	653.955	246.093	1.4108	6.76e-05	0.0032426	TRUE
TCONS_00093530	1120.57	275.09	2.0261	6.78e-05	0.0032469	TRUE
TCONS_00136131	836.392	185.161	2.1739	6.84e-05	0.0032666	TRUE
TCONS_00136469	29.3166	118.592	-2.0171	7.18e-05	0.003426	TRUE
TCONS_00123607	50.3926	7.08454	2.8559	7.23e-05	0.0034389	TRUE
TCONS_00078846	34.2465	0	7.3536	7.38e-05	0.0034966	TRUE
XR_001919499.1	32.1503	149.191	-2.212	7.37e-05	0.0034966	TRUE
TCONS_00112729	0.341067	2076.33	-12.822	7.5e-05	0.0035485	TRUE
TCONS_00111881	183.766	33.5093	2.4472	7.52e-05	0.0035528	TRUE
TCONS_00113153	3979.44	8134.49	-1.0314	7.63e-05	0.0035895	TRUE
TCONS_00205966	57.2273	480.222	-3.0715	7.67e-05	0.003603	TRUE
TCONS_00087210	51.3132	8.09706	2.6285	7.86e-05	0.0036818	TRUE
TCONS_00136077	105.271	0	8.9727	7.87e-05	0.003682	TRUE
TCONS_00150338	593.825	292.526	1.0216	8.08e-05	0.0037725	TRUE
TCONS_00070503	42.7999	0	7.6731	8.26e-05	0.0038489	TRUE
TCONS_00121981	240.813	0	10.166	8.38e-05	0.0038942	TRUE
TCONS_00045941	119.883	5.22447	4.5188	8.71e-05	0.004041	TRUE
TCONS_00023163	213.429	626.007	-1.5522	8.74e-05	0.0040483	TRUE
TCONS_00172200	27.1496	0	7.0201	9.03e-05	0.0041762	TRUE
TCONS_00121960	257.489	0	10.263	9.39e-05	0.0043317	TRUE
TCONS_00058687	24.5028	0	6.8688	9.62e-05	0.0044326	TRUE
TCONS_00230247	0	20.0828	-7.0889	9.66e-05	0.0044421	TRUE
TCONS_00172159	188.352	8.04288	4.5442	9.77e-05	0.0044817	TRUE
TCONS_00200700	45.1726	0	7.7533	9.79e-05	0.0044826	TRUE
TCONS_00040432	40.9514	0	7.6115	9.91e-05	0.0045222	TRUE
TCONS_00106261	481.209	75.0019	2.68	9.89e-05	0.0045222	TRUE
TCONS_00186199	398.749	93.5097	2.0917	0.0001001	0.0045582	TRUE
TCONS_00184705	58.0409	0.636618	6.3678	0.00010224	0.0046468	TRUE
TCONS_00095218	140.941	0	9.3935	0.00010534	0.0047785	TRUE
TCONS_00117539	38.1444	0	7.5097	0.00010808	0.0048939	TRUE
TCONS_00094991	29.2506	0	7.1218	0.00010837	0.0048979	TRUE
TCONS_00130058	46.5952	0	7.7973	0.00011077	0.0049969	TRUE
TCONS_00204901	23.7992	0	6.8305	0.00011144	0.0050178	TRUE
TCONS_00060184	5484.19	12355.2	-1.1717	0.00011338	0.0050956	TRUE
TCONS_00160317	21.1546	163.421	-2.9464	0.00011596	0.005202	TRUE
TCONS_00168381	14.5986	110.875	-2.9176	0.00012125	0.0054091	TRUE
TCONS_00211680	111.157	0	9.0509	0.00012107	0.0054091	TRUE
TCONS_00155386	76.737	0	8.5171	0.00012323	0.005487	TRUE
TCONS_00059797	221.485	78.6991	1.4894	0.00012367	0.0054879	TRUE
TCONS_00191741	47.3504	243.297	-2.3562	0.0001237	0.0054879	TRUE
TCONS_00178825	1.88498	501.977	-8.0337	0.00012501	0.005536	TRUE
TCONS_00219687	64.0697	0	8.257	0.000127	0.0056136	TRUE
XR_001918023.1	5.21581	29.843	-2.5386	0.00012785	0.0056412	TRUE
TCONS_00198307	89.6077	9.61149	3.2175	0.00013074	0.0057582	TRUE
TCONS_00128214	17.7696	0	6.4074	0.0001315	0.0057809	TRUE
XR_001296407.2	99.7802	853.169	-3.0958	0.00013934	0.0061144	TRUE
TCONS_00067286	207.417	637.417	-1.6193	0.00014133	0.0061905	TRUE
XR_001918647.1	296.756	809.722	-1.4484	0.00014303	0.0062536	TRUE
TCONS_00168343	17.6036	0	6.3892	0.00014998	0.0065456	TRUE
TCONS_00211591	258.411	18.3691	3.8111	0.00015756	0.0068644	TRUE
TCONS_00156042	1803.91	533.838	1.7561	0.00016131	0.007015	TRUE
TCONS_00199565	4.47834	71.7516	-3.9664	0.00016203	0.0070335	TRUE
TCONS_00008715	143.035	602.75	-2.0755	0.00016344	0.007082	TRUE
TCONS_00127247	92.9777	0	8.7938	0.00016652	0.0071897	TRUE
TCONS_00217227	945.833	2261	-1.2576	0.00016649	0.0071897	TRUE
TCONS_00213742	423.972	24.2281	4.1299	0.00016692	0.0071943	TRUE
TCONS_00127944	610.989	0	11.509	0.00016771	0.0072036	TRUE
TCONS_00146767	344.671	0.318309	9.7218	0.00016773	0.0072036	TRUE
TCONS_00149872	18.515	0	6.4691	0.00016839	0.007219	TRUE
TCONS_00152443	30.5477	0	7.1882	0.00017402	0.0074472	TRUE
TCONS_00060457	203.571	52.5781	1.9517	0.00017435	0.007448	TRUE
TCONS_00144275	97.9042	0	8.8682	0.00018157	0.0077427	TRUE
TCONS_00098176	8.57463	54.6387	-2.6902	0.00018255	0.007771	TRUE
TCONS_00084870	1479.36	581.404	1.3473	0.00018572	0.0078921	TRUE
TCONS_00093575	312.665	1875.99	-2.5842	0.00018992	0.0080562	TRUE
TCONS_00180046	21.3338	53.0227	-1.3104	0.00019276	0.0081626	TRUE
TCONS_00043511	0.234971	35.5841	-6.9592	0.00019339	0.0081749	TRUE
TCONS_00069799	564.899	166.782	1.7586	0.00019444	0.0081904	TRUE
TCONS_00104381	14.7466	0	6.1399	0.00019432	0.0081904	TRUE
TCONS_00159536	0	14.2647	-6.6034	0.0001983	0.0083385	TRUE
TCONS_00131911	58.3015	1.23859	5.613	0.0002006	0.0084207	TRUE
XR_001918460.1	1232.24	7267.66	-2.5601	0.00020237	0.0084802	TRUE
TCONS_00116915	1899.81	387.117	2.2951	0.00020651	0.0086386	TRUE
TCONS_00054915	1304.03	221.433	2.5566	0.0002081	0.0086902	TRUE
TCONS_00026303	272.198	898.641	-1.7241	0.00020928	0.0087247	TRUE
TCONS_00143891	20.9915	783.642	-5.2259	0.00021276	0.0088543	TRUE
TCONS_00229508	24.579	0	6.8767	0.00021609	0.0089774	TRUE
TCONS_00198435	10457.8	878.912	3.5725	0.00021824	0.0090513	TRUE
TCONS_00141520	0	44.3094	-8.233	0.00022022	0.0091174	TRUE
XR_001917030.1	0	68.7279	-8.8668	0.0002266	0.0093339	TRUE
TCONS_00079776	10.0836	72.0181	-2.8438	0.0002311	0.009487	TRUE
TCONS_00173162	392.613	58.15	2.7513	0.00023078	0.009487	TRUE
TCONS_00122232	82.116	356.732	-2.1169	0.00023477	0.0096211	TRUE
TCONS_00079361	159.867	490.673	-1.6172	0.00025406	0.010394	TRUE
TCONS_00178377	281.106	879.418	-1.646	0.00025557	0.010438	TRUE
TCONS_00113122	35.1302	0	7.3865	0.00026028	0.010613	TRUE
TCONS_00129941	4.61873	105.035	-4.53	0.00026792	0.010906	TRUE
TCONS_00110460	222.404	0.412862	9.0894	0.00027591	0.011212	TRUE
TCONS_00020006	37.9908	113.476	-1.5784	0.00028443	0.01152	TRUE
TCONS_00207017	425.199	83.5553	2.3439	0.00028408	0.01152	TRUE
TCONS_00101846	13.6926	425.731	-4.9505	0.00028572	0.011553	TRUE
TCONS_00102892	533.112	142.991	1.9007	0.00029127	0.011757	TRUE
TCONS_00081270	3.78733	513.223	-7.0689	0.00029454	0.01187	TRUE
TCONS_00179422	21.5792	4.39874	2.2733	0.00029624	0.011918	TRUE
TCONS_00086280	33.4852	0	7.3201	0.00029696	0.011927	TRUE
TCONS_00114138	15.3535	104.138	-2.7674	0.00030239	0.012125	TRUE
TCONS_00072842	20.3534	579.562	-4.8403	0.00030768	0.012297	TRUE
XR_001919853.1	4911.1	17300.4	-1.8168	0.00030747	0.012297	TRUE
TCONS_00163324	139.707	31.1996	2.1561	0.00030822	0.012298	TRUE
TCONS_00010023	0	2568.15	-14.091	0.0003101	0.012352	TRUE
TCONS_00143676	0	22.187	-7.2337	0.0003106	0.012352	TRUE
TCONS_00053384	2.83181	190.323	-6.0465	0.00031247	0.012406	TRUE
TCONS_00172191	39.6676	0	7.5658	0.00031357	0.012429	TRUE
TCONS_00004102	425.911	116.845	1.864	0.00031533	0.012434	TRUE
TCONS_00018676	824.739	12.7849	6.0046	0.00031575	0.012434	TRUE
TCONS_00047887	33.4283	0	7.3148	0.00031474	0.012434	TRUE
TCONS_00150802	89.1963	20.1135	2.1627	0.00031422	0.012434	TRUE
TCONS_00200582	3.8637	211.841	-5.7735	0.00031654	0.012445	TRUE
TCONS_00223649	20.4082	0	6.6069	0.000324	0.012718	TRUE
TCONS_00223225	57.9847	585.673	-3.3345	0.00032545	0.012754	TRUE
TCONS_00149361	2.44345	32.9875	-3.7711	0.00032861	0.012857	TRUE
XR_001919591.1	76.4743	236.528	-1.6277	0.00033195	0.012966	TRUE
TCONS_00061736	136.696	2.90565	5.581	0.00034465	0.013441	TRUE
XR_309855.3	37.9823	95.922	-1.3336	0.0003476	0.013534	TRUE
TCONS_00132015	47.5025	12.469	1.918	0.00034865	0.013553	TRUE
TCONS_00130153	46.8349	0	7.8052	0.00036878	0.014312	TRUE
TCONS_00149357	25.2704	1822.55	-6.1696	0.00037356	0.014475	TRUE
TCONS_00046896	584.73	152.368	1.9383	0.00037572	0.014535	TRUE
TCONS_00066693	43.051	3.99369	3.4102	0.00037778	0.014592	TRUE
TCONS_00183583	523.992	1289.39	-1.2992	0.00038106	0.014695	TRUE
TCONS_00118261	0	2215.88	-13.878	0.00038198	0.014707	TRUE
TCONS_00016595	57.8231	4580.05	-6.3094	0.00038471	0.014789	TRUE
TCONS_00026914	22.5737	0	6.7532	0.00039876	0.015304	TRUE
TCONS_00219945	29.5534	0	7.1417	0.00040241	0.01542	TRUE
TCONS_00104221	811.747	190.619	2.0892	0.00040434	0.015469	TRUE
TCONS_00000887	359.351	91.5182	1.971	0.00040577	0.015499	TRUE
TCONS_00089761	271.144	91.5457	1.5682	0.00041288	0.015746	TRUE
TCONS_00041931	351.033	119.208	1.5572	0.0004174	0.015893	TRUE
TCONS_00121562	27.474	0.416767	6.0733	0.00042276	0.016072	TRUE
TCONS_00050646	835.756	314.414	1.4104	0.00042547	0.01615	TRUE
TCONS_00123608	123.058	31.8943	1.938	0.00043072	0.016323	TRUE
TCONS_00032606	438.474	4.54148	6.6042	0.00043885	0.016606	TRUE
TCONS_00219788	41.4666	0	7.6294	0.00044088	0.016656	TRUE
TCONS_00138718	12.9831	307.921	-4.5698	0.00044965	0.016961	TRUE
TCONS_00183880	435.957	164.572	1.4041	0.00045177	0.017015	TRUE
TCONS_00080594	11.2986	48.2428	-2.0939	0.00045413	0.01705	TRUE
TCONS_00235843	12.3491	55.0948	-2.188	0.00045373	0.01705	TRUE
TCONS_00102577	44.4528	108.263	-1.2901	0.00045913	0.017211	TRUE
TCONS_00089684	46.6403	113.978	-1.2893	0.000463	0.017329	TRUE
TCONS_00184125	0	1924.11	-13.674	0.0004651	0.017381	TRUE
TCONS_00145465	555.533	1950.58	-1.8114	0.00046659	0.01741	TRUE
TCONS_00052475	114.2	270.636	-1.2416	0.00047284	0.017616	TRUE
TCONS_00000524	38.3573	0	7.5164	0.00047838	0.017795	TRUE
TCONS_00065031	22.7621	331.973	-3.8678	0.00049603	0.018423	TRUE
TCONS_00056332	2535.39	0	13.562	0.00051764	0.019172	TRUE
TCONS_00085193	76.5229	203.762	-1.4081	0.00051778	0.019172	TRUE
TCONS_00101699	39.1511	1.27324	4.8318	0.00052041	0.01924	TRUE
XR_001917996.1	358.744	1.90985	7.5146	0.00052147	0.01925	TRUE
TCONS_00004151	69.1382	0	8.3658	0.0005271	0.019339	TRUE
TCONS_00068929	442.975	1906.01	-2.1049	0.00052664	0.019339	TRUE
TCONS_00207362	505.533	18.7583	4.7553	0.00052501	0.019339	TRUE
TCONS_00169406	16.3619	0.416767	5.3298	0.00053243	0.019505	TRUE
TCONS_00015721	236.493	2.40214	6.635	0.00054501	0.019936	TRUE
TCONS_00112732	0	1687.06	-13.485	0.00055742	0.020359	TRUE
TCONS_00169742	775.71	166.98	2.2149	0.00056572	0.020631	TRUE
TCONS_00003670	535.595	88.7638	2.592	0.00059532	0.021678	TRUE
TCONS_00077896	25.6321	213.299	-3.0584	0.00060473	0.021988	TRUE
TCONS_00172431	3.06961	271.977	-6.5064	0.00061195	0.022217	TRUE
TCONS_00007588	106.929	0	8.9951	0.0006179	0.022399	TRUE
TCONS_00006562	172.749	2.89003	5.9214	0.0006199	0.022438	TRUE
TCONS_00049330	135.421	376.864	-1.4765	0.00062233	0.022492	TRUE
TCONS_00082268	62.0768	171.429	-1.4608	0.00062633	0.022569	TRUE
TCONS_00207771	19.0763	85.2128	-2.1578	0.00062618	0.022569	TRUE
TCONS_00022436	15.8377	0.412862	5.2793	0.00065868	0.0237	TRUE
XR_001917082.1	115.548	450.449	-1.9621	0.00066816	0.024005	TRUE
TCONS_00113982	0	1465.86	-13.282	0.00067479	0.024207	TRUE
TCONS_00101841	916.984	164.444	2.4786	0.00068671	0.024572	TRUE
TCONS_00163356	125.934	50.5333	1.3106	0.00068699	0.024572	TRUE
TCONS_00100118	35.7923	249.071	-2.7939	0.0006886	0.024593	TRUE
TCONS_00197912	16.7505	70.4259	-2.0903	0.00070163	0.024988	TRUE
TCONS_00207444	514.892	2009.78	-1.9646	0.00070173	0.024988	TRUE
TCONS_00019385	0	1409.13	-13.225	0.00071166	0.025305	TRUE
TCONS_00211392	54.4603	170.168	-1.6415	0.00071282	0.025309	TRUE
TCONS_00191021	709.466	129.038	2.458	0.00072082	0.025555	TRUE
TCONS_00109123	0	1381.53	-13.196	0.00073084	0.025873	TRUE
TCONS_00076667	98.3268	744.097	-2.9188	0.00073718	0.026021	TRUE
TCONS_00083494	0	1373.68	-13.188	0.00073646	0.026021	TRUE
TCONS_00092774	0	1364.24	-13.178	0.0007433	0.026199	TRUE
TCONS_00224894	0	1359.87	-13.173	0.0007465	0.026273	TRUE
TCONS_00006855	1105.91	331.077	1.74	0.00075523	0.026542	TRUE
TCONS_00176578	1282.89	502.268	1.3521	0.00077317	0.027133	TRUE
TCONS_00156199	25.2381	3.76212	2.7511	0.00079011	0.027687	TRUE
TCONS_00219226	844.611	240.605	1.8118	0.00079561	0.027839	TRUE
TCONS_00048878	28.4723	0.636618	5.3363	0.00080446	0.028108	TRUE
TCONS_00035271	10.9786	64.6438	-2.5537	0.00081233	0.028302	TRUE
TCONS_00040144	23.8814	0	6.8287	0.00081221	0.028302	TRUE
TCONS_00134009	1808.39	0	13.075	0.00081791	0.028455	TRUE
TCONS_00011866	0	1266.72	-13.071	0.00082077	0.028513	TRUE
TCONS_00166657	16.8791	0	6.3353	0.00082611	0.028658	TRUE
TCONS_00039483	1770.57	0	13.044	0.00084123	0.029141	TRUE
TCONS_00067232	1728.07	0	13.009	0.00086881	0.030053	TRUE
TCONS_00236362	193.994	434.895	-1.1628	0.0008718	0.03007	TRUE
XR_001917288.1	8.02137	0	5.2551	0.00087177	0.03007	TRUE
TCONS_00061734	311.735	2453.39	-2.9761	0.00088623	0.030524	TRUE
TCONS_00115178	14.3671	43.889	-1.6061	0.00089394	0.030746	TRUE
TCONS_00092073	0	1182.3	-12.972	0.00089946	0.030892	TRUE
TCONS_00194836	1584.17	658.516	1.2662	0.00090566	0.031061	TRUE
TCONS_00127217	1669.09	0	12.959	0.0009097	0.031155	TRUE
TCONS_00082634	1663.5	0	12.954	0.00091374	0.031249	TRUE
TCONS_00111716	1640.62	0	12.934	0.00093059	0.031777	TRUE
TCONS_00122206	404.712	991.917	-1.2927	0.0009318	0.031777	TRUE
TCONS_00046678	42.5982	15.3785	1.4721	0.00093584	0.03187	TRUE
TCONS_00018931	4047.19	10894.9	-1.4288	0.00094705	0.03214	TRUE
TCONS_00032923	602.532	152.358	1.9843	0.00094774	0.03214	TRUE
TCONS_00094820	30.9885	258.837	-3.0592	0.00094641	0.03214	TRUE
XR_001917405.1	6266.94	13458.9	-1.1027	0.0009521	0.032242	TRUE
TCONS_00218481	1.15208	18.7447	-4.0925	0.00096161	0.032519	TRUE
TCONS_00208121	0	1116.86	-12.889	0.00096964	0.032744	TRUE
TCONS_00183494	492.108	134.857	1.8678	0.0009763	0.032923	TRUE
TCONS_00129321	275.637	4.13802	6.0316	0.00098216	0.032959	TRUE
TCONS_00132491	0.946833	66.9104	-6.0942	0.0009828	0.032959	TRUE
TCONS_00133987	0	1108.38	-12.878	0.00097939	0.032959	TRUE
TCONS_00216076	0	1107.32	-12.877	0.00098064	0.032959	TRUE
TCONS_00065827	0.577776	62.7475	-6.8163	0.00098526	0.032995	TRUE
TCONS_00133288	0	1095.04	-12.861	0.00099511	0.033233	TRUE
TCONS_00139330	548.453	22.232	4.6265	0.00099446	0.033233	TRUE
TCONS_00043450	6485.1	2059.29	1.655	0.0010215	0.033946	TRUE
TCONS_00177497	26.2479	0	6.9703	0.0010189	0.033946	TRUE
TCONS_00186438	0	1073.89	-12.833	0.0010209	0.033946	TRUE
TCONS_00208274	0	18.5462	-6.9751	0.0010221	0.033946	TRUE
TCONS_00197317	0	1062.83	-12.818	0.0010348	0.034323	TRUE
TCONS_00016275	33.3656	0	7.3126	0.0010559	0.03495	TRUE
TCONS_00034581	2165.63	714.12	1.6002	0.0010578	0.03495	TRUE
TCONS_00122965	91.3332	572.164	-2.6449	0.0010581	0.03495	TRUE
TCONS_00196793	0	1040.73	-12.788	0.0010637	0.035087	TRUE
TCONS_00204709	28.0056	0	7.0613	0.0010704	0.035261	TRUE
TCONS_00204486	16.2892	67.6255	-2.0742	0.0010796	0.035516	TRUE
TCONS_00031808	27.4613	0	7.0314	0.001082	0.035545	TRUE
TCONS_00058753	4056.36	758.548	2.419	0.0010954	0.035889	TRUE
TCONS_00193462	40.2787	0	7.5853	0.0010954	0.035889	TRUE
TCONS_00104479	321.446	117.316	1.4518	0.0011175	0.036562	TRUE
XR_001918825.1	12.0193	0.416767	4.8846	0.00112	0.036595	TRUE
TCONS_00194515	1420.88	0	12.727	0.0011236	0.036662	TRUE
TCONS_00001929	14394.9	32181.3	-1.1607	0.0011284	0.036734	TRUE
TCONS_00013704	1414.57	0	12.72	0.0011301	0.036734	TRUE
TCONS_00079830	167.736	47.6013	1.8174	0.0011303	0.036734	TRUE
TCONS_00059460	419.447	120.326	1.8032	0.0011413	0.037042	TRUE
TCONS_00019958	147.978	67.0788	1.138	0.0011467	0.037167	TRUE
XR_001918629.1	102.492	349.037	-1.7692	0.0011542	0.037359	TRUE
TCONS_00133699	191.974	24.8994	2.9464	0.0011698	0.037813	TRUE
TCONS_00028566	0	960.492	-12.672	0.0011808	0.038118	TRUE
TCONS_00104701	133.872	514.821	-1.9421	0.0011837	0.038161	TRUE
TCONS_00005114	1361.81	0	12.666	0.0011873	0.038225	TRUE
TCONS_00111205	101.256	307.761	-1.607	0.0011935	0.038376	TRUE
XR_001917659.1	2375.91	8043.3	-1.7592	0.0011988	0.038493	TRUE
TCONS_00188385	393.382	5.41125	6.1651	0.0012147	0.038953	TRUE
TCONS_00052655	1316.65	0	12.617	0.0012402	0.039718	TRUE
TCONS_00067233	1032.54	5.41125	7.5634	0.0012427	0.039746	TRUE
TCONS_00043766	22.4907	0	6.7484	0.0012738	0.040685	TRUE
TCONS_00228790	23.6812	0	6.8226	0.001281	0.040862	TRUE
TCONS_00112964	0	900.254	-12.578	0.0012838	0.040899	TRUE
TCONS_00195235	64.6914	4.89444	3.7236	0.0012885	0.040994	TRUE
TCONS_00211072	39.3261	0.416767	6.5914	0.0013068	0.041521	TRUE
TCONS_00213581	1262.86	0	12.557	0.0013087	0.041527	TRUE
TCONS_00066066	1258.47	0	12.552	0.0013146	0.041659	TRUE
TCONS_00023611	171.136	575.863	-1.7508	0.0013177	0.04166	TRUE
TCONS_00167698	1255.87	0	12.549	0.0013181	0.04166	TRUE
TCONS_00069794	31.2454	0.318309	6.2542	0.001321	0.041698	TRUE
TCONS_00029733	0	876.337	-12.54	0.0013291	0.04179	TRUE
TCONS_00030699	567.946	50.4236	3.4929	0.0013268	0.04179	TRUE
TCONS_00070320	1249.01	0	12.541	0.0013274	0.04179	TRUE
TCONS_00068832	2593.5	6198.3	-1.2571	0.0013388	0.042039	TRUE
TCONS_00093966	3.11864	102.664	-5.0576	0.0013661	0.042831	TRUE
TCONS_00137346	231.291	1030.41	-2.1548	0.0013675	0.042831	TRUE
TCONS_00133242	1218.03	0	12.505	0.0013709	0.042881	TRUE
TCONS_00120716	0.236708	182.036	-9.3107	0.0013947	0.043568	TRUE
TCONS_00099408	300.525	92.2353	1.6997	0.0014102	0.043998	TRUE
TCONS_00196006	0	833.436	-12.467	0.0014174	0.044165	TRUE
TCONS_00066071	1181.17	0	12.46	0.0014258	0.044313	TRUE
TCONS_00209430	1181.92	0	12.461	0.0014247	0.044313	TRUE
TCONS_00026526	52.439	8.17258	2.673	0.00143	0.044386	TRUE
TCONS_00121870	613.71	3900.48	-2.6681	0.0014372	0.04455	TRUE
TCONS_00098656	137.765	20.4363	2.7475	0.0014393	0.044559	TRUE
TCONS_00130320	0	822.394	-12.448	0.0014418	0.04458	TRUE
TCONS_00115550	1166.22	0	12.442	0.0014492	0.044752	TRUE
TCONS_00235143	25.5351	73.7384	-1.5228	0.0014534	0.044825	TRUE
TCONS_00111649	1.04772	54.2367	-5.6947	0.0014639	0.045091	TRUE
TCONS_00208532	0	809.332	-12.425	0.0014715	0.045267	TRUE
TCONS_00145218	442.849	218.065	1.0201	0.001483	0.045561	TRUE
TCONS_00190383	289.126	125.561	1.2019	0.0014883	0.045667	TRUE
TCONS_00041338	0	797.103	-12.403	0.0015004	0.04598	TRUE
TCONS_00059982	3629.02	40538.3	-3.4816	0.0015119	0.046273	TRUE
TCONS_00011028	397.412	17.0938	4.5406	0.0015141	0.046284	TRUE
TCONS_00143873	0	785.255	-12.381	0.0015292	0.046686	TRUE
TCONS_00079301	1108.71	0	12.369	0.0015456	0.047007	TRUE
TCONS_00088180	1109.11	0	12.369	0.0015449	0.047007	TRUE
TCONS_00205981	1109.54	0	12.37	0.0015441	0.047007	TRUE
TCONS_00206021	409.458	58.6033	2.8074	0.0015603	0.047394	TRUE
TCONS_00174219	1098.44	0	12.356	0.0015639	0.047446	TRUE
TCONS_00010450	1096.63	0	12.353	0.0015672	0.047486	TRUE
TCONS_00004654	1996.37	7662.12	-1.9403	0.0015767	0.047714	TRUE
TCONS_00019114	338.558	87.4568	1.9545	0.0016026	0.048438	TRUE
TCONS_00139434	24.9359	3289.52	-7.0437	0.0016064	0.048491	TRUE
TCONS_00043007	1069.03	0	12.316	0.0016186	0.0488	TRUE
TCONS_00092487	15.1415	56.7236	-1.8993	0.001625	0.048931	TRUE
TCONS_00018647	1064.26	0	12.31	0.0016279	0.048955	TRUE
TCONS_00171930	171.948	45.5852	1.9162	0.0016467	0.049432	TRUE
TCONS_00192996	11.6425	0	5.7884	0.0016478	0.049432	TRUE
TCONS_00174647	1050.69	0	12.291	0.0016544	0.049569	TRUE
TCONS_00197312	1048.73	0	12.289	0.0016583	0.049625	TRUE
TCONS_00152614	75.2528	741.264	-3.3019	0.0016635	0.049656	TRUE
TCONS_00179052	727.265	293.116	1.3124	0.001663	0.049656	TRUE
