# Supplementary material for: LncRNA RWDD3 Facilitates Leydig Cell Steroidogenesis by Regulating the miR-1388-5p/NPY1R/cAMP Pathway in Yanshan Cashmere Goats
Source: Animals (Basel). 2025 Jun 26;15(13):1884. doi: 10.3390/ani15131884 (PMC12248551; doi:10.3390/ani15131884)
Supplement: Supplementary file 1 [file animals-15-01884-s001.zip › Table S4.xlsx]

## Sheet: Sheet1
sRNA	T_readcount	C_readcount	log2FoldChange	pval
chi-miR-125b-5p	16885.6	25347.9	-0.586038	0.0352835
chi-miR-1388-5p	70.5963	40.1209	0.794463	0.0422123
chi-miR-19b-3p	87.0798	40.4648	1.14645	0.00737516
chi-miR-200a	91.5735	40.6883	1.25303	0.0095629
chi-miR-202-3p	245.847	470.78	-0.929147	0.00619561
chi-miR-25-5p	10.6574	31.9103	-1.47102	0.0178907
chi-miR-30a-5p	3513.98	2441.07	0.526758	0.0357832
chi-miR-34c-5p	17896.4	8964.68	0.997814	0.00305008
chi-miR-449a-5p	1294.07	672.951	0.948937	0.00503577
chi-miR-490	36.7563	18.4678	1.08416	0.0418312
chi-miR-708-5p	12.775	27.7942	-1.14586	0.0359182
chi-miR-93-5p	3103.19	2041.96	0.6049	0.0392142
chi-miR-99a-5p	39032.1	55828.7	-0.516407	0.0339144
novel_289	17.8522	5.23794	2.05107	0.00507469
novel_39	442.114	281.485	0.661608	0.0251961
novel_42	162.813	306.943	-0.909001	0.0127952
