# Supplementary material for: LncRNA RWDD3 Facilitates Leydig Cell Steroidogenesis by Regulating the miR-1388-5p/NPY1R/cAMP Pathway in Yanshan Cashmere Goats
Source: Animals (Basel). 2025 Jun 26;15(13):1884. doi: 10.3390/ani15131884 (PMC12248551; doi:10.3390/ani15131884)
Supplement: Supplementary file 1 [file animals-15-01884-s001.zip › Table S6.xlsx]

## Sheet: Sheet1
Item	Fold Different of RNA Expression fold Between BCR and CON
	TCONS_00104701	TCONS_00140230	TCONS_00023611	TCONS_00052475	TCONS_00073231	miR-125b-5p	miR-1388-5p	miR-34c-5p	miR-449a-5p	NPY1R
RNA-Seqa	-1.942	-4.997	-1.751	-1.242	-2.086	-0.586	0.794	0.998	0.949	-1.49
RT-qPCRb	-0.937±0.795	-2.691±0.356	-0.241±0.061	-0.128±0.125	-0.612±0.085	0.309±0.174	0.790±0.209	1.436±0.229	0.917±0.180	-1.759±0.129
