# Supplementary material for: LncRNA RWDD3 Facilitates Leydig Cell Steroidogenesis by Regulating the miR-1388-5p/NPY1R/cAMP Pathway in Yanshan Cashmere Goats
Source: Animals (Basel). 2025 Jun 26;15(13):1884. doi: 10.3390/ani15131884 (PMC12248551; doi:10.3390/ani15131884)
Supplement: Supplementary file 1 [file animals-15-01884-s001.zip › Western blot/Figure 7C/Figure 7C.xlsx]

## Sheet: Sheet1
NPY1R/β-actin
	pcDNA3.1(+)	pcDNA3.1(+)-NPY1R	si-NC	si-NPY1R
1	2.23	3.46	2.26	1.57
2	2.36	3.54	2.3	1.73
3	2.23	3.52	2.33	1.66
mean ± SEM	2.27±0.08	3.51±0.04	2.3±0.04	1.65±0.08
