# Supplementary material for: LncRNA RWDD3 Facilitates Leydig Cell Steroidogenesis by Regulating the miR-1388-5p/NPY1R/cAMP Pathway in Yanshan Cashmere Goats
Source: Animals (Basel). 2025 Jun 26;15(13):1884. doi: 10.3390/ani15131884 (PMC12248551; doi:10.3390/ani15131884)
Supplement: Supplementary file 1 [file animals-15-01884-s001.zip › Western blot/Figure 7H/Figure 7H.xlsx]

## Sheet: Sheet1
	pcDNA3.1(+)	pcDNA3.1(+)-NPY1R	pcDNA3.1(+)-NPY1R+ 200ng/ml PRL	si-NC	si-NPY1R	si- NPY1R+ 200ng/ml PRL
StAR/β-actin	2.65±0.04	2.74±0.1	2.95±0.03	2.79±0.06	1.53±0.07	1.78±0.1
3β-HSD /β-actin	1.23±0.03	1.35±0.06	1.96±0.05	1.66±0.07	0.83±0.06	2.14±0.04
CYP17A1/β-actin	1.65±0.04	2.3±0.06	2.95±0.03	2.15±0.07	1.18±0.06	1.77±0.1
CYP11A1 /β-actin	1.24±0.06	1.74±0.02	2.17±0.04	1.05±0.05	0.64±0.05	0.86±0.06
17β-HSD/β-actin	2.62±0.07	2.47±0.22	2.86±0.08	2.67±0.04	2.04±0.05	2.66±0.1
