# Supplementary material for: LncRNA RWDD3 Facilitates Leydig Cell Steroidogenesis by Regulating the miR-1388-5p/NPY1R/cAMP Pathway in Yanshan Cashmere Goats
Source: Animals (Basel). 2025 Jun 26;15(13):1884. doi: 10.3390/ani15131884 (PMC12248551; doi:10.3390/ani15131884)
Supplement: Supplementary file 1 [file animals-15-01884-s001.zip › Western blot/Figure 8E/Figure 8E.xlsx]

## Sheet: Sheet1
NPY1R/β-actin
	pcDNA3.1(+)-lnc + miR-1388-5p mimic NC	pcDNA3.1(+)-lnclncRWDD3+ miR-1388-5p mimic NC	pcDNA3.1(+)-lnclncRWDD3+ miR-1388-5p mimic
1	1.12	3.24	2.63
2	1.1	3.18	2.54
3	1.14	3.25	2.68
mean ± SEM	1.12±0.02	3.22±0.04	2.62±0.07
